# Supplementary material for: Improving Health-Related Quality of Life among People Living with HIV: Results from an Impact Evaluation of a Food Assistance Program in Uganda
Source: PLoS One. 2015 Aug 27;10(8):e0135879. doi: 10.1371/journal.pone.0135879 (PMC4552093; doi:10.1371/journal.pone.0135879)
Supplement: S1 Data — (ZIP) [file pone.0135879.s001.zip]

Archive with 1 entries (1 files):
- PLOS_ONE_EXTRACT_18JULY2015.dta
